# Supplementary material for: Physical Mechanisms of Intermolecular Interactions and Cross-Space Charge Transfer in Two-Photon BDBT-TCNB Co-Crystals
Source: Nanomaterials (Basel). 2022 Aug 11;12(16):2757. doi: 10.3390/nano12162757 (PMC9414930; doi:10.3390/nano12162757)
Supplement: Supplementary file 1 [file nanomaterials-12-02757-s001.zip]

Archive with 1 entries (1 files):
- nanomaterials-1846771-supplementary.pdf
